# Supplementary material for: A Microfluidic Approach for Quantitative Study of Spatial Heterogeneity in Bacterial Biofilms
Source: Small Sci. 2022 Sep 20;2(10):2200047. doi: 10.1002/smsc.202200047 (PMC11936032; doi:10.1002/smsc.202200047)
Supplement: Supplementary file 1 — Supplementary Material [file SMSC-2-2200047-s001.zip]

Archive with 6 entries (5 files):
- smsc202200047-sup-0001-SuppData-S1/
- smsc202200047-sup-0001-SuppData-S1/Movie S1.mp4
- smsc202200047-sup-0001-SuppData-S1/Movie S2.mp4
- smsc202200047-sup-0001-SuppData-S1/Movie S3.mp4
- smsc202200047-sup-0001-SuppData-S1/Movie S4-V2.avi
- smsc202200047-sup-0001-SuppData-S1/smsc202200047-sup-0001-SuppData-S1.pdf
